# Supplementary material for: Detection of CADM1, MAL, and PAX1 Methylation by ddPCR for Triage of HPV-Positive Cervical Lesions
Source: Biomedicines. 2025 Jun 12;13(6):1450. doi: 10.3390/biomedicines13061450 (PMC12190569; doi:10.3390/biomedicines13061450)
Supplement: Supplementary file 1 [file biomedicines-13-01450-s001.zip › Table S1.xlsx]

## Sheet: Data
№	Age	Group	HPV status	HPV 31	HPV 35	HPV 16	HPV 52	HPV 33	HPV 68	HPV 45	HPV 82	HPV 51	HPV 6	HPV 44	HPV 11	HPV 18	HPV 39	HPV 58	HPV 66	HPV 26	HPV 53	HPV 59	HPV 56	HPV 73	Total HPV load	HPV viral load of high oncogenic risk	CADM1 (cop./uL)_zeroed	CADM1_fract (%)	MAL (cop./uL)_zeroed	MAL_fract (%)	PAX1 (cop./uL)_zeroed	PAX1_fract (%)	condom use	number of pregnancies	number of sexual partners	smoking	the length of sexual life at the time of the study	cardiovascular diseases	diseases in otorhinolaryngology	diseases of the urinary system	gastrointestinal diseases	endocrinological diseases	diseases of the musculoskeletal system	skin diseases	diseases of the blood and lymphatic system	other neoplasms	psychiatric diseases	rheumatic disease	neoplasms of the breast
1	28	LSIL	yes	0	8,5	0	0	0	4,1	0	0	0	0	0	0	0	0	0	0	0	0	0	0	0	8,5	8.5	N/A	N/A	N/A	N/A	N/A	N/A	yes	0	≥4	yes	<10	0	0	0	0	0	0	0	0	0	0	0	0
2	25	NILM	no	0	0	0	0	0	0	0	0	0	0	0	0	0	0	0	0	0	0	0	0	0	0	0	0	0	0	0	0.25	0.05	no	0	<4	no	<10	0	0	0	0	subclinical hypothyroidism	0	0	0	0	0	0	0
3	22	LSIL	no	0	0	0	0	0	0	0	0	0	0	0	0	0	0	0	0	0	0	0	0	0	0	0	0	0	0	0	0.02	0.05	yes	0	<4	no	<10	mitral valve prolapse	0	0	0	0	0	0	0	0	0	0	0
4	21	NILM	no	0	0	0	0	0	0	0	0	0	0	0	0	0	0	0	0	0	0	0	0	0	0	0	0	0	0	0	1.87	3.33	yes	0	<4	no	<10	0	0	0	0	0	0	0	0	0	0	0	0
5	25	LSIL	yes	0	0	7,6	0	0	0	0	0	0	2,1	0	0	0	0	0	6,4	0	0	0	0	0	7,6	7.6	0	0	0	0	0	0	no	0	<4	no	<10	0	0	0	0	0	0	acne	0	0	0	0	0
6	22	LSIL	yes	0	0	6,6	0	0	0	0	0	0	9,1	0	0	0	0	0	0	0	0	0	0	0	9,1	6.6	0.03	0.04	0	0	0	0	no	0	<4	no	<10	0	chronic tonsillitis	0	0	0	0	0	0	0	0	0	0
7	21	NILM	no	0	0	0	0	0	0	0	0	0	0	0	0	0	0	0	0	0	0	0	0	0	0	0	0	0	0	0	2.58	2.48	yes	0	<4	no	<10	0	0	0	0	0	monoarthritis of the right knee joint	0	0	0	0	0	0
8	35	NILM	yes	0	4,3	0	0	0	0	0	0	0	0	0	0	0	0	0	0	0	0	0	6,2	0	6,2	6.21	0.69	0.34	0	0	16.13	14.13	no	3	<4	no	≥10	0	0	0	0	0	0	0	0	0	0	0	0
9	43	NILM	yes	0	0	0	0	0	0	0	0	0	1,9	0	0	0	0	0	0	0	0	0	0	0	1,9	0	0	0	0.04	0.06	0.09	0.17	yes	3	≥4	no	≥10	0	chronic tonsillitis	0	0	0	0	0	0	0	0	0	0
10	24	LSIL	yes	0	0	3,5	0	0	0	0	0	0	4,4	0	0	0	0	0	0	0	0	0	0	0	4,5	3.5	0	0	0	0	N/A	N/A	no	1	<4	no	<10	0	0	0	0	0	0	0	0	0	0	0	0
11	26	NILM	no	0	0	0	0	0	0	0	0	0	0	0	0	0	0	0	0	0	0	0	0	0	0	0	0	0	0	0	0.02	0.19	no	0	<4	no	<10	0	0	chronic cystitis	chronic gastritis	0	0	0	0	0	0	0	0
12	24	NILM	no	0	0	0	0	0	0	0	0	0	0	0	0	0	0	0	0	0	0	0	0	0	0	0	0	0	0	0	0.27	7.72	yes	0	<4	no	<10	0	0	chronic cystitis	0	0	0	0	iron deficiency anaemia	0	0	0	0
13	21	NILM	no	0	0	0	0	0	0	0	0	0	0	0	0	0	0	0	0	0	0	0	0	0	0	0	0	0	0	0	1.02	0.86	no	0	<4	no	<10	0	0	0	0	0	0	0	0	0	0	0	0
14	40	NILM	yes	0	2,8	0	0	0	0	0	0	0	0	0	0	0	0	0	0	0	0	0	0	0	2,8	2.8	0	0	0	0	0	0	no	1	<4	no	≥10	0	0	0	0	0	0	0	0	0	0	0	0
15	26	NILM	yes	0	1,7	0	0	0	0	0	0	0	0	0	0	0	1,2	0	0	0	0	0	0	0	1,8	1.82	0	0	0.13	0.03	4.43	1.35	yes	0	<4	yes	<10	0	sinusitis, rhinitis	0	0	0	0	0	0	0	0	0	0
16	29	NILM	yes	0	3,1	4,5	0	0	0	0	0	5,1	0	5,1	0	0	0	0	0	0	3,9	0	0	0	5,5	5.22	0	0	0	0	0.1	0.63	no	0	<4	no	<10	0	0	0	0	0	0	0	0	0	0	0	0
17	35	NILM	yes	0	2,2	2,4	0	0	0	0	0	0	3,6	6,0	0	0	0	0	0	0	0	4,4	0	0	6,0	4.4	0	0	0.04	0.04	1.4	1.19	no	0	<4	no	≥10	0	0	0	0	0	0	0	cervical lymphadenopathy	0	0	0	0
18	26	NILM	yes	0	2,9	0	0	0	0	0	0	0	0	0	0	0	0	0	0	0	0	0	0	0	2,9	2.9	0	0	0	0	0.6	0.45	yes	0	<4	no	<10	0	0	0	0	0	0	0	0	0	0	0	atheroma of the right breast
19	22	NILM	no	0	0	0	0	0	0	0	0	0	0	0	0	0	0	0	0	0	0	0	0	0	0	0	0	0	0	0	0.72	0.54	yes	0	<4	no	<10	0	0	0	0	0	0	0	0	0	0	0	0
20	24	NILM	yes	0	0	0	0	0	0	0	0	0	0,4	0	0	0	0	0	0	0	0	0	0	0	0,4	0	0	0	0	0	0.91	0.33	yes	0	<4	no	<10	0	0	chronic cystitis	0	0	arthropathy	0	0	0	0	0	0
21	21	NILM	yes	1,4	0	4,9	5,8	0	0	0	5,4	0	0	0	0	0	0	0	0	0	0	0	0	0	6,0	5.98	0	0	0	0	0.82	0.67	yes	0	<4	no	<10	0	0	0	0	0	0	0	0	0	0	0	0
22	24	LSIL	yes	4,8	0	0	0	0	0	0	6,7	0	0	0	0	2,9	6,9	0	7,1	0	0	0	0	0	7,4	7.4	0	0	0	0	0	0	no	0	<4	yes	<10	0	0	0	0	0	0	0	0	0	0	0	0
23	26	NILM	yes	3,3	0	0	0	0	3,3	0	3,6	0	0	0	0	0	0	0	0	0	3,7	0	0	0	4,1	4.11	0.13	0.05	0.01	0	0.45	0.26	no	0	<4	yes	<10	0	chronic tonsillitis	0	0	0	0	0	0	0	0	0	0
24	31	NILM	yes	0	0	0	0	0	0	0	0	0	0	0	0	0	0	0	6,3	0	0	0	0	0	6,3	6.3	0	0	0.24	0.47	1.38	4.09	no	1	≥4	no	≥10	0	0	0	0	0	0	0	0	0	0	0	0
25	33	NILM	yes	0	0	1,9	0	0	1,2	1,5	0	0	0	1,4	0	0	0	0	0	0	0	0	0	0	2,2	2.1	0	0	0.15	0.08	5.51	3.18	no	0	<4	no	≥10	0	0	0	0	hyperprolactinemia	0	0	0	0	0	0	0
26	44	HSIL	yes	0	0	1,6	0	0	0	0	0	0	0	0	0	4,5	0	0	0	0	0	0	0	0	4,5	4.5	0	0	0	0	3.88	1.73	no	3	<4	yes	≥10	0	0	chronic pyelonephritis, chronic cystitis	0	0	0	0	0	0	0	0	0
27	27	NILM	yes	0	0	7,4	0	0	0	0	0	0	0	0	0	0	0	0	0	0	0	0	0	0	7,4	7.4	0	0	0.14	0.07	2.49	1.31	no	0	<4	no	≥10	0	0	0	0	0	0	0	0	0	0	0	0
28	28	NILM	yes	0	0	0	0	0	0	0	0	0	0	2,9	0	0	0	0	0	0	0	0	0	0	2,9	0	0	0	0	0	N/A	N/A	yes	0	<4	no	≥10	0	0	0	0	0	0	0	0	0	0	0	0
29	28	NILM	yes	0	0	3,7	0	0	0	0	0	0	0	0	0	2,8	0	0	0	0	0	0	0	0	3,8	3.7	0	0	0	0	0.19	0.06	no	0	<4	yes	≥10	0	0	0	0	0	0	0	0	0	0	0	0
30	26	HSIL	yes	0	0	6,7	0	0	0	0	0	5,9	0	3,1	0	2,1	0	1,0	0	0	0	0	7,3	0	7,4	7.4	0	0	0	0	1.25	0.96	no	0	<4	yes	<10	0	0	0	0	0	osteoarthritis of the hip joint, meniscus rupture	0	0	0	0	0	0
31	31	NILM	no	0	0	0	0	0	0	0	0	0	0	0	0	0	0	0	0	0	0	0	0	0	0	0	0	0	0	0	0.15	0.77	yes	1	≥4	yes	≥10	0	0	0	0	0	0	0	0	0	0	0	0
32	29	LSIL	yes	0	0	1,5	0	0	0	0	0	0	0	0	0	0	0	0	0	0	0	0	2,0	0	2,1	2.1	0.3	0.11	0.24	0.13	4.68	2.67	yes	0	<4	yes	<10	0	0	chronic pyelonephritis, chronic cystitis	0	0	0	0	0	0	0	0	0
33	32	LSIL	yes	0	0	0	0	0	0	0	0	0	0	6,2	0	0	0	0	0	0	0	0	0	0	6,2	0	0	0	0.15	0.2	0.14	0.22	yes	0	<4	yes	≥10	0	0	chronic cystitis	0	0	0	0	0	0	0	0	0
34	31	NILM	no	0	0	0	0	0	0	0	0	0	0	0	0	0	0	0	0	0	0	0	0	0	0	0	0	0	0.19	0.05	2.03	0.52	yes	0	<4	no	≥10	0	0	0	chronic gastritis	0	0	0	0	0	0	0	0
35	26	NILM	no	0	0	0	0	0	0	0	0	0	0	0	0	0	0	0	0	0	0	0	0	0	0	0	0	0	0	0	3.16	1.42	yes	2	<4	no	<10	0	0	0	0	0	0	0	0	0	0	0	0
36	30	NILM	yes	0	0	0	0	0	0	0	0	0	0	3,6	0	0	0	0	0	0	0	0	0	0	3,6	0	0	0	0	0	2.51	3.02	no	0	<4	no	≥10	0	0	0	0	0	0	0	0	0	0	0	0
37	30	NILM	yes	0	0	0	0	0	0	0	0	0	0	5,3	0	0	0	0	0	0	0	0	0	0	5,3	0	0	0	0	0	6.24	3.29	no	0	<4	yes	≥10	0	0	0	chronic gastritis	0	0	0	0	0	bipolar disorder	0	0
38	38	NILM	yes	0	0	1,5	0	0	0	0	0	0	0	0	0	0,9	0	0	0	5,6	0	0	5,4	0	5,8	5.8	0	0	0	0	3.24	1.56	no	2	<4	no	≥10	0	chronic tonsillitis	0	0	0	0	0	0	0	0	0	0
39	28	NILM	no	0	0	0	0	0	0	0	0	0	0	0	0	0	0	0	0	0	0	0	0	0	0	0	0	0	0.03	0.01	1.65	0.62	yes	1	<4	no	<10	0	0	0	0	0	0	0	0	0	0	0	0
40	21	NILM	no	0	0	0	0	0	0	0	0	0	0	0	0	0	0	0	0	0	0	0	0	0	0	0	0	0	0	0	1.42	0.4	yes	0	<4	no	<10	0	0	0	0	0	0	0	0	0	0	0	0
41	27	NILM	yes	0	0	0	0	0	0	0	0	0	0	0	0	5,9	0	4,9	0	1,3	0	0	0	0	5,9	5.9	0	0	0	0	3.94	4.14	no	1	<4	no	≥10	0	0	0	0	0	0	0	0	0	0	0	0
42	40	NILM	no	0	0	0	0	0	0	0	0	0	0	0	0	0	0	0	0	0	0	0	0	0	0	0	0	0	0	0	1.02	1.84	yes	0	<4	no	≥10	0	0	0	0	0	0	0	0	0	0	0	0
43	26	NILM	yes	0	0	0	0	0	0	2,8	0	0	0	0	0	0	0	0	0	0	0	0	0	1,2	2,8	2.8	0	0	0	0	2.6	3.52	yes	0	<4	no	<10	0	0	0	0	0	0	0	0	0	0	0	0
44	34	NILM	yes	0	0	0	0	0	0	0	0	0	0	0	0	0	0	0	0	0	0	0	0	2,7	2,7	2.7	0	0	0	0	2.33	0.78	yes	0	<4	no	≥10	0	0	0	0	0	0	0	0	0	0	0	0
45	21	NILM	no	0	0	0	0	0	0	0	0	0	0	0	0	0	0	0	0	0	0	0	0	0	0	0	0	0	0	0	0.19	0.14	yes	0	<4	yes	<10	0	0	0	0	0	0	0	0	0	0	0	0
46	27	NILM	yes	0	0	0	0	0	0	0	0	0	0	0	0	3,4	0	0	0	0	0	0	0	0	3,4	3.4	0	0	0	0	1.21	0.91	yes	0	<4	no	<10	0	0	0	0	0	0	0	0	0	0	0	0
47	18	NILM	yes	1,4	0	0	0	0	0	0	0	0	0	0	0	0	0	0	0	0	0	0	0	0	1,4	1.4	0	0	0	0	1.58	1.44	yes	1	<4	no	<10	0	0	chronic pyelonephritis, chronic cystitis	0	0	0	0	0	0	0	0	0
48	29	NILM	yes	0	0	0	0	0	0	0	0	0	0	0	0	0	0	0	0	0	0	0	0	2,7	2,7	2.7	0.85	0.95	0	0	0	0	no	1	<4	no	≥10	0	0	0	Gilbert's syndrome	0	0	0	0	0	0	0	0
49	25	NILM	yes	0	0	0	0	0	0	0	0	0	0	0	0	0	0	0	0	0	0	0	0	1,5	1,5	1.5	0	0	0	0	0.64	3.04	yes	0	<4	no	<10	0	0	0	0	0	0	0	0	0	0	0	0
50	27	NILM	yes	3,6	0	1,6	0	0	0	0	0	0	0	0	0	0	0	0	0	0	0	0	0	1,1	3,6	3.6	0	0	0	0	13.66	3.97	no	0	<4	no	<10	0	0	0	0	0	0	0	0	0	0	0	0
51	33	NILM	yes	0	0	0	0	0	0	0	0	0	0	4,1	0	0	0	0	0	0	0	0	0	1,3	4,1	1.3	0	0	0	0	1.08	3.97	yes	0	<4	no	≥10	0	0	0	chronic gastritis	0	0	0	0	0	0	0	0
52	32	NILM	yes	0	0	0	0	0	0	0	0	5,7	0	0	0	0	0	0	0	0	0	0	0	1,2	5,7	5.7	0	0	0	0	0.2	3.27	yes	0	<4	no	≥10	0	0	0	0	hypothyroidism	0	psoriasis	0	0	0	0	0
53	24	NILM	yes	0	0	0	0	0	0	0	0	0	0	0	0	0	0	0	0	0	6,5	0	7,2	0	7,3	7.27	0	0	0	0	0.5	1.33	yes	0	<4	no	<10	0	0	0	0	0	0	0	0	0	0	0	fibroadenoma of the breast
54	28	NILM	yes	0	0	3,9	0	0	0	0	0	2,5	0	0	0	0	0	0	0	0	0	0	0	0	3,9	3.91	0	0	0	0	1.58	20.53	yes	0	<4	no	≥10	0	0	0	0	0	0	0	0	0	0	0	0
56	21	LSIL	yes	0	0	6,5	0	0	0	0	3,3	0	0	0	0	0	0	0	0	0	0	0	0	0	6,5	6.5	0.26	0.06	0	0	5.42	1.51	yes	0	<4	yes	<10	0	0	0	0	0	0	0	0	0	0	0	0
57	33	HSIL	yes	0	0	0	0	0	0	0	0	0	0	0	0	0	0	0	0	0	0	0	0	1,5	1,5	1.5	0.45	57.62	0	0	0	0	no	1	<4	yes	≥10	0	0	0	0	0	0	0	0	0	0	0	0
58	30	LSIL	yes	0	0	0	0	0	0	0	0	0	0	0	0	0	0	0	7,4	0	3,7	0	0	0	7,4	3.7	0	0	0	0	1.07	1.61	yes	0	≥4	no	≥10	0	0	0	0	0	0	0	0	0	0	0	0
59	45	Carcinoma	yes	0	0	1,2	0	0	0	0	0	0	0	0	0	0	0	0	0	0	0	0	0	0	1,2	1.2	0	0	0.26	0.09	3.05	1.14	no	1	<4	yes	≥10	0	0	0	0	0	0	0	0	0	0	0	0
60	23	NILM	no	0	0	0	0	0	0	0	0	0	0	0	0	0	0	0	0	0	0	0	0	0	0	0	0	0	0	0	0.02	0.02	yes	0	<4	no	<10	0	0	0	0	0	0	0	0	0	0	0	0
61	49	HSIL	yes	0	0	5,6	0	0	0	0	0	0	3,4	0	0	0	0	0	0	0	0	0	0	0	5,5	5.6	0	0	0.24	1.24	0.91	10.2	no	0	<4	no	<10	0	0	0	0	0	0	0	0	0	0	0	0
62	23	LSIL	yes	3,7	0	4,7	0	0	0	0	0	0	0	3,5	0	3,3	2,1	4,6	7,5	0	3,0	0	0	0	7,5	7.5	0	0	0	0	3.98	3.64	no	0	≥4	yes	<10	0	0	0	0	0	0	0	0	0	0	0	0
63	37	NILM	yes	3,1	0	4,9	0	0	4,3	0	0	0	0,9	0	0	0	0	0	0	0	0	0	0	0	5,0	5	0	0	0	0	1.47	1.32	yes	0	≥4	yes	≥10	0	0	0	0	0	0	0	0	0	0	0	0
64	34	HSIL	yes	0	0	7,0	0	0	0	0	0	0	0	0	0	0	0	0	6,5	0	0	0	0	0	7,1	7.11	0	0	0	0	3.02	13.25	no	0	<4	no	≥10	0	0	0	0	0	0	0	0	0	0	0	0
65	26	NILM	yes	0	0	0	0	0	0	0	0	0	4,8	0	0	0	0	0	0	0	0	0	0	0	4,8	0	0.02	0.01	0.01	0.01	0.68	0.36	yes	0	<4	no	<10	0	0	0	0	0	0	0	0	0	0	0	0
66	25	LSIL	yes	6,5	0	2,4	0	0	0	0	0	0	0	5,0	0	0	0	0	0	0	0	0	0	0	6,5	6.5	0	0	0	0	0.49	1.31	no	0	<4	no	<10	0	0	0	0	0	0	atopic dermatitis	0	0	0	0	0
67	46	Carcinoma	yes	0	0	8,8	0	0	0	0	0	0	0	0	0	0	0	0	0	0	0	0	0	0	8,8	8.8	2.91	10.42	6	22.62	7.07	31.97	no	1	<4	yes	≥10	0	0	0	0	0	0	0	0	0	0	0	0
68	40	Carcinoma	yes	6,8	0	1,3	0	0	0	0	0	0	0	0	0	0	0	0	0	1,1	0	0	0	0	6,8	6.8	0.3	0.28	4.84	4.72	21.16	20.83	no	3	≥4	no	≥10	0	0	0	0	0	0	0	0	0	0	0	0
69	66	Carcinoma	yes	0	0	2,1	0	0	0	0	0	0	0	0	0	0	0	0	0	0	0	0	0	0,9	2,1	2.12	0	0	0	0	0.82	1.93	no	3	≥4	yes	≥10	varicose veins of the lower extremities	0	0	gastroesophageal reflux disease, chronic gastritis, irritable bowel syndrome, diverticulosis of the colon, liver cyst, steatosis	0	bilateral gonarthrosis	0	0	lipoma of the anterior abdominal wall	0	0	0
70	30	Carcinoma	yes	0	0	5,4	0	0	0	0	0	0	0	0	0	0	0	0	0	0	0	0	0	0	5,4	5.4	1.55	12	1.99	14.39	3.13	25.61	no	1	<4	no	≥10	0	chronic maxillary sinusitis	0	0	0	0	0	0	0	0	0	0
71	21	LSIL	yes	0	0	7,9	0	0	0	0	4,1	0	0	0	0	0	0	0	4,5	0	5,6	0	0	0	7,9	7.9	0	0	0	0	4.12	1.35	yes	0	<4	yes	<10	0	0	0	0	0	0	0	0	0	0	0	0
72	21	NILM	yes	0	0	0	0	0	0	0	0	0	0	0	0	5,6	0	0	0	0	0	0	0	0	5,6	5.6	0	0	0.06	0.03	0.56	0.29	no	0	<4	no	<10	0	0	0	0	0	0	0	0	0	0	0	0
73	22	NILM	yes	0	0	4,6	0	0	0	0	0	0	0	0	0	0	4,4	0	0	0	0	0	0	0	4,8	4.8	0	0	0	0	1.66	0.16	no	0	<4	no	<10	0	0	0	0	0	0	0	0	0	0	0	0
74	36	HSIL	yes	7,0	0	6,5	0	0	0	0	0	0	0	0	0	0	0	0	0	0	0	0	0	0	7,1	7.12	0.68	14.74	0	0	N/A	N/A	no	3	≥4	no	≥10	0	0	0	0	0	gonartrosis	0	0	0	0	0	0
75	38	Carcinoma	yes	0	0	4,1	0	0	2,7	0	0	0	0	0	0	0	0	0	0	0	0	0	0	0	4,1	4.12	0.25	3.47	0.55	6.92	N/A	N/A	no	2	≥4	no	≥10	0	0	0	0	0	0	0	0	0	0	0	0
76	38	Carcinoma	yes	0	0	5,3	0	0	0	0	0	0	0	0	0	0	0	0	0	0	0	0	0	0	5,3	5.3	0.21	1.26	0.33	3.62	N/A	N/A	no	1	≥4	no	≥10	0	0	0	chronic gastritis	0	0	0	0	0	0	0	0
77	40	NILM	no	0	0	0	0	0	0	0	0	0	0	0	0	0	0	0	0	0	0	0	0	0	0	0	0	0	0	0	0	0	no	1	≥4	no	≥10	0	0	0	0	0	0	0	0	0	0	0	0
78	23	NILM	no	0	0	0	0	0	0	0	0	0	0	0	0	0	0	0	0	0	0	0	0	0	0	0	N/A	N/A	N/A	N/A	N/A	N/A	no	0	<4	no	<10	0	0	0	0	0	0	0	0	0	0	0	0
79	29	NILM	yes	0	0	1,4	0	0	0	0	0	0	0	0	0	0	0	0	0	0	0	0	0	0	1,4	1.4	0	0	0	0	0.68	0.6	no	0	<4	no	<10	0	0	0	0	0	0	0	0	0	0	0	0
80	70	Carcinoma	yes	0	0	0	0	0	0	0	0	0	0	0	0	0	0	3,2	0	0	0	0	3,0	0	3,4	3.4	0	0	1.71	0.32	15.26	3.16	no	5	<4	no	≥10	hypertension, coronary heart disease, angina pectoris, ventricular extrasystole, chronic heart failure, pulmonary embolism	chronic obstructive pulmonary disease	0	esophageal stenosis	0	0	0	0	0	0	rheumatoid arthritis	0
81	39	Carcinoma	yes	0	0	0	0	0	0	0	0	0	0	0	0	4,1	0	0	0	0	0	0	0	0	4,1	4.1	1.43	7.19	0	0	0.24	2.33	no	2	<4	no	≥10	0	0	0	0	0	0	0	0	0	0	0	0
82	34	NILM	no	0	0	0	0	0	0	0	0	0	0	0	0	0	0	0	0	0	0	0	0	0	0	0	0	0	0	0	0	0	yes	1	≥4	no	≥10	0	0	0	0	0	0	0	0	0	0	0	0
83	25	LSIL	yes	0	0	5,7	0	0	0	0	0	0	0	0	0	0	0	0	0	0	0	0	0	0	5,7	5.7	N/A	N/A	N/A	N/A	N/A	N/A	yes	0	<4	no	<10	0	0	0	0	0	0	0	0	0	0	0	0
84	32	Carcinoma	yes	0	0	8,1	0	0	0	0	0	0	0	0	0	0	0	0	0	0	0	0	0	0	8,1	8.1	N/A	N/A	N/A	N/A	N/A	N/A	yes	2	<4	yes	≥10	reticular varicose veins of the lower extremities	0	0	0	0	0	0	0	0	0	0	cysts of both mammary glands
85	25	NILM	yes	4,7	0	0	0	0	0	0	0	0	0	0	0	0	0	0	0	0	0	0	0	1,7	4,7	4.7	0	0	0	0	0	0	no	0	<4	no	<10	0	0	0	0	0	0	0	0	0	0	0	0
86	37	NILM	yes	3,2	0	3,2	0	0	0	0	0	0	0	0	0	0	0	0	0	0	0	0	0	0	3,5	3.5	0	0	0	0	0	0	no	0	≥4	no	≥10	0	0	0	0	0	0	0	0	0	0	0	0
87	37	HSIL	yes	0	0	2,5	0	0	0	0	0	0	0	0	0	0	0	0	0	0	0	0	0	0	2,5	2.5	N/A	N/A	N/A	N/A	N/A	N/A	no	0	≥4	no	≥10	0	0	0	0	0	0	0	0	0	0	0	0
88	21	HSIL	yes	0	0	1,3	0	0	0	0	0	0	0	0	0	0	0	0	0	0	0	0	0	0	1,3	1.3	0.7	0.07	0	0	0	0	yes	0	<4	no	<10	0	0	0	0	0	0	0	iron deficiency anaemia	0	0	0	0
89	39	HSIL	yes	0	0	6,9	0	0	0	0	0	0	0	0	0	0	0	0	0	0	0	0	0	0	6,9	6.9	1.32	1.19	0	0	0	0	no	1	≥4	no	≥10	0	0	0	0	0	0	0	0	0	0	0	0
90	37	Carcinoma	yes	0	0	4,9	0	0	0	0	0	0	0	0	0	0	0	0	0	0	0	0	0	0	4,9	4.9	N/A	N/A	N/A	N/A	N/A	N/A	no	2	≥4	no	≥10	0	0	0	0	0	0	0	0	0	0	0	0
91	45	Carcinoma	yes	0	0	3,4	0	0	0	0	0	0	0	0	0	0	4,9	0	0	0	0	0	0	0	4,9	4.9	0.57	13.29	0	0	0.15	9.82	no	1	<4	no	≥10	0	0	0	0	0	0	0	0	0	0	0	0
92	24	LSIL	yes	0	0	2,5	7,7	0	0	0	0	0	0	0	0	0	0	0	0	0	0	0	0	0	7,7	7.7	0.43	0.95	0	0	0.21	0.52	no	2	<4	no	<10	0	0	0	0	0	0	0	0	0	0	0	0
93	25	NILM	yes	0	0	0	5,1	0	0	0	3,5	0	0	0	0	0	0	0	0	0	3,2	0	0	0	5,1	5.11	0.65	1.95	0	0	0.14	0.4	no	0	≥4	no	<10	0	0	0	0	0	0	0	0	0	0	0	0
94	35	HSIL	yes	0	0	0	0	0	0	2,4	0	0	0	0	0	0	0	0	0	0	0	0	0	0	2,4	2.4	0	0	0.03	0.02	0.79	0.63	no	0	≥4	no	≥10	0	0	0	0	0	0	0	0	0	0	0	0
95	34	HSIL	yes	0	0	1,9	0	0	0	0	0	2,6	0	2	0	0	0	0	0	0	0	0	0	2,4	2,9	2.86	0	0	0	0	0	0	no	0	<4	yes	≥10	0	0	0	chronic gastritis	0	0	0	0	0	0	0	0
96	35	HSIL	yes	0	0	0	0	0	0	0	0	0	0	0	0	0	0	0	2,2	0	0	0	0	0	2,2	2.2	0	0	0	0	N/A	N/A	no	1	<4	no	≥10	0	0	0	chronic gastritis	0	0	0	0	0	0	0	0
97	26	NILM	no	0	0	0	0	0	0	0	0	0	0	0	0	0	0	0	0	0	0	0	0	0	0	0	0	0	0	0	N/A	N/A	yes	2	<4	no	<10	varicose veins of the lower extremities	0	0	0	0	0	0	0	0	0	0	0
98	28	NILM	no	0	0	0	0	0	0	0	0	0	0	0	0	0	0	0	0	0	0	0	0	0	0	0	0	0	0	0	0	0	yes	2	<4	no	<10	0	0	0	0	0	0	0	0	0	0	0	0
99	32	NILM	yes	0	0	2,3	0	0	0	0	0	0	0	0	0	0	0	0	0	0	0	0	0	0	2,3	2.3	N/A	N/A	N/A	N/A	N/A	N/A	yes	1	<4	no	≥10	0	0	0	0	0	0	0	0	0	0	0	0
100	28	NILM	yes	0	0	1,1	0	4,5	4,5	0	0	0	0	0	0	0	0	0	0	0	0	0	0	0	4,8	4.8	N/A	N/A	N/A	N/A	N/A	N/A	no	0	<4	no	≥10	0	0	0	0	0	0	0	0	0	0	0	0
[truncated: 15 more columns]

## Sheet: Note
NILM, negative tested for intraepithelial lesion or malignancy
LSIL, low-grade squamous intraepithelial lesion
HSIL, high-grade squamous intraepithelial lesion
Carcinoma is a malignancy that develops from epithelial cells
HPV, human papillomavirus
CADM1 (cop./uL)_zeroed - levels of cell-free tumor DNA carrying methylated gene CADM1 expressed as copies per 1 mL of biomaterial
MAL (cop./uL)_zeroed - levels of cell-free tumor DNA carrying methylated gene MAL expressed as copies per 1 mL of biomaterial
PAX1 (cop./uL)_zeroed - levels of cell-free tumor DNA carrying methylated gene PAX1 expressed as copies per 1 mL of biomaterial
Qualitative data are presented in the following format: 1 - yes; 0 - no
N/A, not applicable or not available
fract (%), cell-free tumor DNA fraction expressed in % of total cell-free DNA
Cell-free tumor DNA was not detected in any of the samples from the control group
